# Supplementary material for: Automatic Recognition of Ragged Red Fibers in Muscle Biopsy from Patients with Mitochondrial Disorders
Source: Healthcare (Basel). 2022 Mar 19;10(3):574. doi: 10.3390/healthcare10030574 (PMC8949467; doi:10.3390/healthcare10030574)
Supplement: Supplementary file 1 [file healthcare-10-00574-s001.zip]

Archive with 1 entries (1 files):
- healthcare-1591106-supplementary.pdf
